# Supplementary material for: The Magnetosome Protein, Mms6 from Magnetospirillum magneticum Strain AMB-1, Is a Lipid-Activated Ferric Reductase
Source: Int J Mol Sci. 2022 Sep 7;23(18):10305. doi: 10.3390/ijms231810305 (PMC9499114; doi:10.3390/ijms231810305)
Supplement: Supplementary file 1 [file ijms-23-10305-s001.zip]

Archive with 1 entries (1 files):
- ijms-1855886-supplementary.pdf
